# Supplementary material for: Viridot: An automated virus plaque (immunofocus) counter for the measurement of serological neutralizing responses with application to dengue virus
Source: PLoS Negl Trop Dis. 2018 Oct 24;12(10):e0006862. doi: 10.1371/journal.pntd.0006862 (PMC6226209; doi:10.1371/journal.pntd.0006862)
Supplement: S1 Supporting Data — (ZIP) [file pntd.0006862.s008.zip]

Archive with 8 entries (5 files):
- S1 Supporting Data/
- S1 Supporting Data/Fig5-plaque-data.Rdata
- __MACOSX/
- __MACOSX/S1 Supporting Data/
- __MACOSX/S1 Supporting Data/._Fig5-plaque-data.Rdata
- S1 Supporting Data/Fig6-plaque-data.Rdata
- __MACOSX/S1 Supporting Data/._Fig6-plaque-data.Rdata
- __MACOSX/._S1 Supporting Data
